# Supplementary material for: Chemogenomics for steroid hormone receptors (NR3)
Source: Commun Chem. 2025 Feb 3;8:29. doi: 10.1038/s42004-025-01427-z (PMC11790914; doi:10.1038/s42004-025-01427-z)
Supplement: Supplementary file 4 — Supplementary Data 1 [file 42004_2025_1427_MOESM4_ESM.xlsx]

## Sheet: NR3 CGC (Figure2a)
Distribution of the 9361 NR3 ligands
Outer circle [EC50/IC50 ≤ 10 µM]			Middle circle [Commercial availability]			Inner circle [EC50/IC50 ≤ 1 µM]
Nuclear receptor	Compound no.		Nuclear receptor	Compound no.		Nuclear receptor	Compound no.
NR3A1 (Agonist)	826		NR3A1 (Agonist)	33		NR3A1 (Agonist)	24
NR3A1 (Antagonist)	2447		NR3A1 (Antagonist)	68		NR3A1 (Antagonist)	44
NR3A2 (Agonist)	530		NR3A2 (Agonist)	29		NR3A2 (Agonist)	23
NR3A2 (Antagonist)	1797		NR3A2 (Antagonist)	50		NR3A2 (Antagonist)	37
NR3B1 (Agonist)	3		NR3B1 (Agonist)	1		NR3B1 (Agonist)	1
NR3B1 (Antagonist)	206		NR3B1 (Antagonist)	8		NR3B1 (Antagonist)	7
NR3B2 (Agonist)	8		NR3B2 (Agonist)	1		NR3B2 (Agonist)	1
NR3B2 (Antagonist)	66		NR3B2 (Antagonist)	3		NR3B2 (Antagonist)	3
NR3B3 (Agonist)	43		NR3B3 (Agonist)	6		NR3B3 (Agonist)	4
NR3B3 (Antagonist)	84		NR3B3 (Antagonist)	6		NR3B3 (Antagonist)	5
NR3C1 (Agonist)	802		NR3C1 (Agonist)	12		NR3C1 (Agonist)	11
NR3C1 (Antagonist)	1916		NR3C1 (Antagonist)	55		NR3C1 (Antagonist)	40
NR3C2 (Agonist)	44		NR3C2 (Agonist)	8		NR3C2 (Agonist)	5
NR3C2 (Antagonist)	985		NR3C2 (Antagonist)	22		NR3C2 (Antagonist)	19
NR3C3 (Agonist)	545		NR3C3 (Agonist)	11		NR3C3 (Agonist)	8
NR3C3 (Antagonist)	1810		NR3C3 (Antagonist)	37		NR3C3 (Antagonist)	26
NR3C4 (Agonist)	659		NR3C4 (Agonist)	12		NR3C4 (Agonist)	11
NR3C4 (Antagonist)	1921		NR3C4 (Antagonist)	49		NR3C4 (Antagonist)	32

## Sheet: Growth rate (Figure3a)
	Growth rate [GR] (n=10)
Compound	n=1	n=2	n=3	n=4	n=5	n=6	n=7	n=8	n=9	n=10
Propylpyrazoletriol [1 µM]	0.813296	0.991032	1.3945	1.24688	1.17246	0.882353	3.46607	1.21255	7.01502	2.51941
AZD9496 [1 µM]	1.04033	0.94643	1.23294	0.780948	0.744566	0.73913	1.42915	0.737344	4.4337	0.959009
Ormeloxifene [1 µM]	0.576616	0.924729	1.05147	0.908046	0.775522	1	2.2496	0.877328	10.3559	1.94588
Fulvestrant [1 µM]	0.666946	0.970169	0.947845	0.64367	0.775522	0.758621	0.843451	1.55167	3.06791	2.28908
(R,R)-THC [1 µM]	1.14642	1.59187	1.74795	1.08295	0.519445	0.681818	0.761531	0.64412	0.982675	0.312475
Diarylpropionitrile [1 µM]	0.792183	0.843051	1	0.908046	0.883903	0.791667	1.60766	5.04005	0	0
Bazedoxifene [1 µM]	0.959577	1.43416	1.55373	0.975938	0.649902	0.777778	0.60076	1.21634	-0.284101	0.385865
WAY200070 [1 µM]	0.704566	0.971276	1.01866	1.09411	1	1.06667	0.463047	0.955126	-0.945872	-0.183487
PHTPP [1 µM]	0.97233	1.07189	1.62394	1.12502	0.531629	1.0625	0.179647	2.38019	3.71353	0.445505
Isoliquiritigenin [1 µM]	0.680578	0.820197	1.00394	0.757099	0.964569	1.04545	0.367793	0.913999	1.86332	1.38425
(Z)-4-Hydroxytamoxifen [0.3 µM]	1.0841	1.33477	1.36742	0.912287	0.88117	0.607143	1.05654	2.68222	37.7746	2.8905
(Z)-4-Hydroxytamoxifen [3 µM]	0.965646	1.10099	0.785842	0.561536	0.414911	0.428571	1.53762	1.11506	39.6572	4.27704
Diethylstilbestrol [0.3 µM]	0.653845	0.843051	0.923724	1.28385	1	0.793103	1.41629	0.909777	9.54001	4.05851
Diethylstilbestrol [3 µM]	-0.205856	-0.290677	0.0386991	0.364158	0.214414	0.28	1.17207	0.459874	-0.410831	0.653701
XCT790 [1 µM]	0.754673	1.17581	1.16809	1.0439	0.704124	0.888889	1.0408	0.870573	0.187804	0.633388
GSK4716 [3 µM]	0.558435	0.592093	0.950325	0.7889	0.392044	0.32	1.23401	0.961413	33.2201	4.16763
DY131 [3 µM]	0.586658	0.737892	0.897263	0.703826	0.29453	0.571429	4.90519	1.76265	192.701	11.369
GSK5182 [10 µM]	0.515852	0.590631	0.815985	0.682635	0.286052	0.416667	1.19611	1.31205	8.43224	3.08259
Bisphenol A [0.3 µM]	0.537489	0.902224	1.13486	0.873211	0.95448	0.896552	0.882797	2.38019	0.438835	1.5193
GSK9027 [1 µM]	0.537489	0.721928	0.975724	0.703826	0.657007	0.84	1.89383	2.05334	4.09678	0.796905
AZD5423 [1 µM]	0.813296	0.706634	1.01319	0.623731	1.06117	0.88	0.602477	1.02611	2.43855	2.23891
Beclomethasone [1 µM]	0.709566	0.94643	1.08972	0.908046	1.07836	0.807692	0.174929	2.50687	-0.301825	0.335267
Mapracorat [1 µM]	0.89769	0.920505	1.17299	0.841531	0.733769	1.06667	1.60766	3.6702	14.1733	6.10596
Fludrocortisone acetate [1 µM]	1.02811	1.1641	1.40412	1.0439	0.955855	0.9	1.38714	3.00436	9.23479	5.01399
Mifepristone [3 µM]	0.653845	0.729404	0.973236	1.0439	0.86437	1	1.72367	1.53316	3.99449	3.35785
Methyltrienolone [1 µM]	0.537489	1.01492	1.07369	0.852552	1.01642	1	1.19186	1.25176	1.79243	2.51621
Medroxyprogesterone [0.3 µM]	0.940843	1.09386	1.40412	1.0439	0.874906	1.10526	0.764588	1.04456	1.34101	1.00792
Aldosterone [1 µM]	0.873442	0.923807	1.28022	0.948155	0.822255	0.928571	0.536984	0.813099	-0.311531	0.569811
Eplerenone [1 µM]	0.853045	0.923807	1.11283	0.725316	0.843847	0.961538	4.52991	0.570853	31.9629	4.28213
PF-03882845 [1 µM]	0.792183	0.809377	0.923724	0.806346	0.994782	1.09524	1.00291	0.56133	10.3559	3.38981
Ulipristal acetate [1 µM]	0.775543	1.07808	0.996427	1.0439	0.733769	1	0.603957	1.79739	3.99449	1.5193
Andarine [1 µM]	0.833567	0.881612	1.35426	0.731328	0.547315	0.827586	1.46166	1.51398	2.54721	2.45989
PF-998425 [1 µM]	0.917266	1.06624	1.14621	0.959637	0.859898	0.8	0.572973	1.49411	3.80313	1.38425
Cyproterone acetate [1 µM]	1.10877	1.27629	1.76651	1.08025	0.800969	0.8	0.942274	0.963119	1.44214	1.75772
Enzalutamide [1 µM]	0.605593	0.745741	1.16809	0.840227	0.95448	1	2.2961	3.8205	0.445563	1.22848
BMS564929 [1 µM]	0.666946	0.838878	1.20327	0.765515	1.04451	1	1.06594	3.35936	-0.167289	0.686691
DMSO 0.1%	1	1	1	1	1	1	1	1	1	1
pos. ctrl.	-0.694578	-0.821718	-0.236285	-0.312211	-0.81443	-0.533333	0.0175567	0.272277	5.68865e-11	1.26477e-05

## Sheet: Metabolic activity (Figure3b)
	Metabolic activity [MA] (n=8)
Compound	n=1	n=2	n=3	n=4	n=5	n=6	n=7	n=8
Propylpyrazoletriol [1 µM]	0.975019	1.03288	0.907665	0.967793	0.982596	0.943102	1.17823	1.13585
AZD9496 [1 µM]	1.04115	1.01682	0.97497	1.0354	0.993111	1.00241	1.03916	1.00073
Ormeloxifene [1 µM]	1.05907	1.01059	0.957544	1.00208	1.02211	0.993982	1.04853	1.0463
Fulvestrant [1 µM]	0.949474	0.998188	0.95371	1.03829	1.0346	0.987123	1.20163	1.20044
(R,R)-THC [1 µM]	1.05844	1.04293	0.922206	1.05044	1.03541	0.978501	1.05148	0.817
Diarylpropionitrile [1 µM]	1.05089	0.990651	0.897962	1.01382	1.03418	0.933593	0.997387	1.09564
Bazedoxifene [1 µM]	1.01975	1.03657	0.929015	1.02823	1.01969	0.977865	0.975276	0.868074
WAY200070 [1 µM]	1.01369	0.904411	0.917589	1.00934	0.962276	0.968516	1.0464	1.00377
PHTPP [1 µM]	1.06757	1.08039	1.01056	1.12777	1.0388	0.948869	1.0508	1.03853
Isoliquiritigenin [1 µM]	1.06046	1.12998	1.01655	1.07388	1.02201	1.01463	1.09616	1.10713
(Z)-4-Hydroxytamoxifen [0.3 µM]	1.00463	1.01668	0.885816	0.983298	0.961168	0.949965	1.06108	0.841179
(Z)-4-Hydroxytamoxifen [3 µM]	0.882684	0.935939	0.922839	0.983234	0.956154	0.893027	0.99915	0.837384
Diethylstilbestrol [0.3 µM]	1.04177	0.902611	0.946421	1.04297	1.03012	0.964517	1.0424	1.14159
Diethylstilbestrol [3 µM]	1.01909	0.902895	0.944044	1.10007	0.996071	1.00005	0.598241	0.784443
XCT790 [1 µM]	1.06323	0.993166	0.983492	1.08947	1.00438	1.0227	1.04532	1.01242
GSK4716 [3 µM]	1.03505	0.915738	0.861243	0.827153	0.839713	0.836538	0.806919	0.764681
DY131 [3 µM]	0.980642	0.953447	0.824016	0.95819	0.934435	0.953384	0.869994	0.924498
GSK5182 [10 µM]	0.991965	0.909729	0.845988	1.03755	1.00584	0.94513	0.926431	0.907183
Bisphenol A [0.3 µM]	1.04629	0.840485	0.944856	1.0733	0.986894	0.991464	1.13393	1.0455
GSK9027 [1 µM]	1.03334	1.01234	0.963573	1.00352	1.01163	1.01069	1.18196	1.15183
AZD5423 [1 µM]	1.01823	1.00214	0.978669	1.07474	1.08544	0.992727	1.1416	1.14825
Beclomethasone [1 µM]	1.05599	1.02901	0.923221	0.981972	1.02512	1.00796	1.10205	0.983535
Mapracorat [1 µM]	1.03672	1.01959	0.952293	0.975188	0.982036	0.936473	1.02545	1.0192
Fludrocortisone acetate [1 µM]	1.07725	1.07682	0.929052	1.06082	1.0069	0.955152	1.04186	0.998922
Mifepristone [3 µM]	1.08304	1.01362	1.00154	1.08912	1.03941	1.03244	1.15782	1.16282
Methyltrienolone [1 µM]	0.978794	1.02448	0.967319	1.07221	1.05147	0.971551	1.12922	1.0975
Medroxyprogesterone [0.3 µM]	1.0938	1.0416	0.940614	1.09054	1.00636	0.934796	1.08205	1.01702
Aldosterone [1 µM]	1.06723	1.01975	0.977235	1.08368	0.989037	0.925485	1.06664	0.989404
Eplerenone [1 µM]	1.0567	1.02989	0.913964	0.987257	0.982288	0.991292	0.99189	1.09199
PF-03882845 [1 µM]	1.0404	1.05549	0.969329	1.08627	1.03729	0.973992	1.00404	1.03399
Ulipristal acetate [1 µM]	1.03583	0.967104	0.989118	1.03012	0.992652	0.962769	1.07662	1.0344
Andarine [1 µM]	0.976497	1.03037	0.991973	1.07506	1.05648	1.01384	1.08896	1.06204
PF-998425 [1 µM]	1.02513	0.979885	0.981926	1.06229	0.988875	0.975553	1.07268	1.00334
Cyproterone acetate [1 µM]	1.02447	1.01957	0.915583	0.979292	1.00509	0.940312	0.992201	1.05472
Enzalutamide [1 µM]	1.02297	1.03701	1.00965	1.05085	0.979568	1.00943	1.05382	1.13473
BMS564929 [1 µM]	1.08807	1.08043	0.941743	1.06713	0.986295	0.924849	1.10134	1.07102
DMSO 0.1%	1	1	1	1	1	1	1	1
pos. ctrl.	0.224239	0.428072	0.19854	0.197377	0.186385	0.175924	0.378798	0.418713

## Sheet: Apoptosis induction (Figure3c)
	Apoptosis induction [AI] (n=6)
Compound	n=1	n=2	n=3	n=4	n=5	n=6
Propylpyrazoletriol [1 µM]	1.0442	1.17546	0.79318	1.32718	1.63443	1.22698
AZD9496 [1 µM]	0.644792	1.56186	0.901458	1.14684	1.90193	3.05184
Ormeloxifene [1 µM]	0.934855	1.23458	0.902366	1.46524	0.533442	0.803884
Fulvestrant [1 µM]	0.62014	0.981104	0.595	0.637921	0.413192	0.624535
(R,R)-THC [1 µM]	-0.983225	-0.312146	-0.457619	0.847103	0.736178	1.52886
Diarylpropionitrile [1 µM]	0.699599	1.46365	0.651187	1.10916	1.48651	0.584331
Bazedoxifene [1 µM]	0.654542	1.16794	0.755553	1.00872	0.886881	1.48815
WAY200070 [1 µM]	0.586215	0.503566	0.47005	0.709382	1.21929	1.35424
PHTPP [1 µM]	0.813822	1.09007	0.92488	1.0526	0.255617	0.207444
Isoliquiritigenin [1 µM]	0.294276	1.26148	0.88011	1.02407	0.644156	1.5443
(Z)-4-Hydroxytamoxifen [0.3 µM]	0.844545	1.40152	1.80904	1.37526	0.624927	0.647611
(Z)-4-Hydroxytamoxifen [3 µM]	1.06931	1.3372	1.97519	1.60024	1.03699	1.21672
Diethylstilbestrol [0.3 µM]	0.862752	1.36942	0.826006	1.54157	1.36755	0.772152
Diethylstilbestrol [3 µM]	0.647652	0.970971	0.69219	0.850552	1.6679	1.65205
XCT790 [1 µM]	0.845148	0.748334	0.809633	0.852045	1.26187	1.12658
GSK4716 [3 µM]	1.16091	0.909974	0.958802	0.887707	0.511408	0.6558
DY131 [3 µM]	-15.908	-17.6511	-9.63327	-8.53463	1.24554	1.4009
GSK5182 [10 µM]	0.95379	1.14913	0.707121	1.21791	1.21929	1.40175
Bisphenol A [0.3 µM]	0.729384	0.798936	0.663568	1.01664	0.519139	0.913532
GSK9027 [1 µM]	0.653502	1.04153	0.825833	0.941885	0.360219	0.859155
AZD5423 [1 µM]	0.73066	0.761697	0.75315	0.809435	1.23784	2.3379
Beclomethasone [1 µM]	0.377782	0.631926	0.667746	0.78306	0.694894	1.02954
Mapracorat [1 µM]	-0.365919	-0.273903	0.87462	1.3175	1.12239	1.56962
Fludrocortisone acetate [1 µM]	1.13546	1.38556	1.55974	1.36895	1.13194	1.61325
Mifepristone [3 µM]	1.09473	1.01755	1.09759	1.15283	0.563636	0.530134
Methyltrienolone [1 µM]	0.873476	1.3623	0.900978	1.12352	0.529733	0.750703
Medroxyprogesterone [0.3 µM]	0.756709	0.7737	1.06883	0.740982	0.877302	0.73858
Aldosterone [1 µM]	0.397197	0.556547	0.732137	0.75452	0.460111	0.860398
Eplerenone [1 µM]	0.958538	0.851538	1.28646	1.36287	1.15676	1.23544
PF-03882845 [1 µM]	0	0	0	0	0.458342	0.701956
Ulipristal acetate [1 µM]	0.981315	0.832391	1.36774	1.26546	0.92189	0.977255
Andarine [1 µM]	0.620092	0.880183	1.00679	1.08376	0.945229	0.836498
PF-998425 [1 µM]	1.0362	1.14153	1.23203	0.962365	0.639419	1.73734
Cyproterone acetate [1 µM]	0.802068	0.891659	0.9113	1.07012	1.27968	0.666858
Enzalutamide [1 µM]	0.862409	1.10265	1.12927	0.748025	1.01224	0.835616
BMS564929 [1 µM]	0.427174	0.644269	0.693387	0.739365	0.678059	1.04404
DMSO 0.1%	1	1	1	1	1	1
pos. ctrl.	0.0711957	0.304494	0.747333	0.919834	3.81408	8.2179

## Sheet: Necrosis induction (Figure3d)
	Necrosis induction [NI] (n=4)
Compound	n=1	n=2	n=3	n=4
Propylpyrazoletriol [1 µM]	1.14875	0.833767	0.848352	0.820338
AZD9496 [1 µM]	1.09368	0.963775	0.780796	2.02925
Ormeloxifene [1 µM]	1.44199	0.998494	0.8361	1.45962
Fulvestrant [1 µM]	0.616934	0.699282	0.558774	0.981107
(R,R)-THC [1 µM]	1.0035	0.956602	0.790992	1.43492
Diarylpropionitrile [1 µM]	1.09845	0.846121	0.895556	1.43529
Bazedoxifene [1 µM]	1.12602	0.85766	0.780453	1.09104
WAY200070 [1 µM]	0.703707	0.573103	0.784865	0.743141
PHTPP [1 µM]	1.05083	0.867073	0.893765	1.09502
Isoliquiritigenin [1 µM]	0.847066	0.802146	0.446056	1.0475
(Z)-4-Hydroxytamoxifen [0.3 µM]	0.968511	1.42596	0.878432	1.1964
(Z)-4-Hydroxytamoxifen [3 µM]	1.54781	1.35128	1.13677	1.44139
Diethylstilbestrol [0.3 µM]	1.07075	0.859343	0.98245	1.33576
Diethylstilbestrol [3 µM]	0.690219	0.581054	0.636207	0.716615
XCT790 [1 µM]	0.92422	0.82134	0.84436	0.788005
GSK4716 [3 µM]	0.733453	0.718418	1.06172	0.882958
DY131 [3 µM]	0.733966	0.887261	0.912909	0.924458
GSK5182 [10 µM]	0.562698	0.109888	0.298145	0.253494
Bisphenol A [0.3 µM]	0.872483	0.820753	0.89828	1.20063
GSK9027 [1 µM]	0.926995	0.782308	0.764734	1.04558
AZD5423 [1 µM]	0.694126	0.726576	0.650931	0.80293
Beclomethasone [1 µM]	0.781575	0.709124	0.625712	0.854905
Mapracorat [1 µM]	1.17725	1.03114	0.880538	0.986278
Fludrocortisone acetate [1 µM]	1.12728	1.14403	1.53911	1.18517
Mifepristone [3 µM]	1.13541	0.950935	0.915463	0.989695
Methyltrienolone [1 µM]	0.851342	1.01152	0.973034	1.35214
Medroxyprogesterone [0.3 µM]	0.911287	1.03563	0.813	0.905341
Aldosterone [1 µM]	0.745569	0.673713	0.683057	0.721767
Eplerenone [1 µM]	1.04828	1.23914	0.999798	0.991173
PF-03882845 [1 µM]	1.10123	0.8846	0.947033	1.45854
Ulipristal acetate [1 µM]	1.04708	1.10808	0.947075	0.9246
Andarine [1 µM]	0.966923	1.09915	1.08118	1.01942
PF-998425 [1 µM]	0.870488	1.08424	0.875122	0.99504
Cyproterone acetate [1 µM]	0.920082	0.81168	0.87452	0.982405
Enzalutamide [1 µM]	0.884359	0.973525	0.944011	0.812755
BMS564929 [1 µM]	0.790973	0.756394	0.663444	0.823441
DMSO 0.1%	1	1	1	1
pos. ctrl.	4.23634	6.72214	6.51549	4.13392

## Sheet: NR selectivity (Figure3e)
	Activity on NR targets outside NR3 family [mean log10(fold reporter gene activity)] (n=3)
Compound	NR1A1 (THRα)	NR1B1 (RARα)	NR1C3 (PPARγ)	NR1F3 (RORγ)	NR1H3 (LXRα)	NR1I1 (VDR)	NR1I2 (PXR)	NR1I3 (CAR)	NR2A2 (HNF4α)	NR2B1 (RXRα)	NR4A1 (Nurr77)	NR5A2 (LRH1)
Propylpyrazoletriol [1 µM]										-0.23
AZD9496 [1 µM]		-0.43
Ormeloxifene [1 µM]
Fulvestrant [1 µM]			-0.23		-0.44			-0.21		-0.35
(R,R)-THC [1 µM]					-0.35
Diarylpropionitrile [1 µM]
Bazedoxifene [1 µM]
WAY200070 [1 µM]	1.32163
PHTPP [1 µM]
Isoliquiritigenin [1 µM]
(Z)-4-Hydroxytamoxifen [0.3 µM]
(Z)-4-Hydroxytamoxifen [3 µM]								1.13
Diethylstilbestrol [0.3 µM]
Diethylstilbestrol [3 µM]
XCT790 [1 µM]			0.75									0.2
GSK4716 [3 µM]
DY131 [3 µM]				0.21					0.29
GSK5182 [10 µM]			-0.21							-0.33
Bisphenol A [0.3 µM]
GSK9027 [1 µM]										-0.22
AZD5423 [1 µM]
Beclomethasone [1 µM]
Mapracorat [1 µM]					-0.38
Fludrocortisone acetate [1 µM]
Mifepristone [3 µM]			0.87
Methyltrienolone [1 µM]
Medroxyprogesterone [0.3 µM]
Aldosterone [1 µM]
Eplerenone [1 µM]
PF-03882845 [1 µM]		-0.49	-0.44	-0.23	-0.31					-0.55
Ulipristal acetate [1 µM]
Andarine [1 µM]
PF-998425 [1 µM]
Cyproterone acetate [1 µM]
Enzalutamide [1 µM]
BMS564929 [1 µM]
DMSO 0.1%	1	1	1	1	1	1	1	1	1	1	1	1
pos. ctrl.	2.45	2.5	2.05	-0.92	1.85	2.35	1.98	1.74	-0.2	2.31	0.57	0.32

## Sheet: VP16 control (Figure3f)
	VP16 control [fold reporter gene activity] (n=3)
Compound	n=1	n=2	n=3
Propylpyrazoletriol [1 µM]	1.09018	0.949623	1.08836
AZD9496 [1 µM]	1.31304	1.09913	1.58501
Ormeloxifene [1 µM]	1.02017	1.03501	1.37961
Fulvestrant [1 µM]	0.959378	0.934276	1.10633
(R,R)-THC [1 µM]	1.07846	1.04808	1.17342
Diarylpropionitrile [1 µM]	1.12583	1.30909	1.03896
Bazedoxifene [1 µM]	0.985466	0.907922	0.968274
WAY200070 [1 µM]	1.35287	1.19967	1.41658
PHTPP [1 µM]	0.971954	1.03676	1.07942
Isoliquiritigenin [1 µM]	1.05878	0.963194	1.06212
(Z)-4-Hydroxytamoxifen [0.3 µM]	1.09062	0.881912	1.32608
(Z)-4-Hydroxytamoxifen [3 µM]	1.10708	1.0399	1.49106
Diethylstilbestrol [0.3 µM]	1.15645	0.944295	1.31688
Diethylstilbestrol [3 µM]	0.935763	1.01107	1.17952
XCT790 [1 µM]	1.10508	0.948129	0.905246
GSK4716 [3 µM]	1.46186	1.30438	1.46965
DY131 [3 µM]	1.1207	1.24386	1.19575
GSK5182 [10 µM]	1.44095	1.39462	1.54441
Bisphenol A [0.3 µM]	1.17108	1.15042	1.13414
GSK9027 [1 µM]	1.12309	1.1027	1.32625
AZD5423 [1 µM]	0.654614	0.978632	1.06878
Beclomethasone [1 µM]	1.08702	0.869818	0.965465
Mapracorat [1 µM]	0.842252	0.878784	1.01428
Fludrocortisone acetate [1 µM]	0.964991	0.810699	0.887618
Mifepristone [3 µM]	1.1252	1.0495	0.993218
Methyltrienolone [1 µM]	1.1651	0.936643	1.18525
Medroxyprogesterone [0.3 µM]	1.03611	0.840033	0.902335
Aldosterone [1 µM]	1.02274	1.00731	1.13988
Eplerenone [1 µM]	1.24486	0.82225	0.997931
PF-03882845 [1 µM]	1.41441	1.53057	1.48
Ulipristal acetate [1 µM]	1.05454	1.09168	1.03896
Andarine [1 µM]	1.161	1.15353	1.07989
PF-998425 [1 µM]	1.26096	1.19018	1.03387
Cyproterone acetate [1 µM]	1.22847	1.08629	0.950036
Enzalutamide [1 µM]	1.24571	1.16553	1.00455
BMS564929 [1 µM]	1.19896	1.0464	1.28773
DMSO 0.1%	1	1	1

## Sheet: Liability panel (Figure3g)
	Mean ΔTM [K] (n=2)
Compound	ABL1	AURKA	BRD4	BRPF1	CDK2	CSNK1D	FGFR3	GSK3B	MAPK1	TRIM24
Propylpyrazoletriol [20 µM]	-0.0698299	0.0211716	-2.54953	-2.86379	-2.26142	1.72315	-0.782476	0.0631428	-0.549908	-3.22986
AZD9496 [20 µM]	-0.24	-0.16	0.36	-4.53	-0.07	0.64	0.58	0	0.55	-0.62
Ormeloxifene [20 µM]	-0.0196476	0.511738	-3.82591	-2.59428	-2.04011	-0.101772	0.150608	0	-2.68245	-3.44472
Fulvestrant [20 µM]	-4.09065	-0.155394	-2.9344	0	0	-4.76631	-3.2419	0.722042	-11.9784	1.63893
(R,R)-THC [20 µM]	5.33489	1.61921	-3.35973	-0.773251	1.75602	-0.651974	0.0796394	1.58788	0.612022	0.928959
Diarylpropionitrile [20 µM]	0.173458	0.155739	0.263443	-1.46295	0.738731	0.0747261	0.512487	0.0528793	0.032793	0.0310326
Bazedoxifene [20 µM]	-0.205141	0.094162	0.432503	-0.0731106	-0.635647	0.421627	-0.692896	0.0161629	0.077486	-2.05326
WAY200070 [20 µM]	2.04729	0.190166	0.553566	2.12369	1.92908	2.56759	1.15948	3.58377	-0.89971	0.24332
PHTPP [20 µM]	2.06488	-0.533806	-1.27481	-1.3795	0.462118	0.386293	1.14805	-0.0557632	-0.204908	-0.597467
Isoliquiritigenin [20 µM]	6.59852	1.81108	1.51392	0.821026	1.64102	1.31468	1.25685	2.86894	1.32671	-0.031702
(Z)-4-Hydroxytamoxifen [20 µM]	0.294004	0.0733776	-3.37167	-1.9828	-0.230392	0.121824	0.529646	-1.44976	0.0335674	-0.409969
Diethylstilbestrol [20 µM]	-0.958656	-1.77642	-4.78412	-8.49011	-5.57497	-0.812427	-8.29302	-3.5384	-12.1696	1.4888
XCT790 [20 µM]	0.473003	-0.269897	-2.30503	-1.01859	0.384762	0.0531445	0.832979	-0.621367	0.284132	0.288876
GSK4716 [20 µM]	1.07447	0.711556	-0.717321	0.59713	1.04197	-0.728697	0.699955	-3.44841	0.0903759	0.640179
DY131 [20 µM]	0.663342	-2.05289	-0.919519	1.0909	0.347055	-0.0353909	0.00875664	-0.282894	0.227694	-3.2771
GSK5182 [20 µM]	0.432335	-0.172565	-2.92114	-1.73858	0.677904	-0.678495	0.618835	-1.9626	0.138088	-0.245111
Bisphenol A [20 µM]	0.256054	0.192806	-2.63095	-2.20689	1.1635	0.545208	0.439325	-0.538805	0.256975	-1.35055
GSK9027 [20 µM]	1.80002	1.1988	1.57664	1.20841	0.0960903	-1.91611	-0.288097	1.24107	-2.06556	1.35552
AZD5423 [20 µM]	-0.841095	-3.27983	-1.36782	-0.791248	-0.347902	-5.60052	-1.6202	0.671188	-5.3746	-2.30681
Beclomethasone [20 µM]	-0.266026	0.0301533	-0.572247	-0.66481	-0.292149	-0.0385857	-0.307785	-0.74712	0.357899	-1.53434
Mapracorat [20 µM]	0.243557	-0.685804	-0.114849	0.627363	-0.168652	-0.782625	-1.2847	-0.252022	-0.474924	-0.841633
Fludrocortisone acetate [20 µM]	-0.118233	0.0891037	-0.785261	-0.432217	-0.725025	-0.0822334	-0.0616837	-0.61109	0.552425	-0.959696
Mifepristone [20 µM]	0.106627	-1.55014	-2.3942	-2.62898	-0.0248241	0.0216579	0.142107	-1.29735	-0.701092	-0.915297
Methyltrienolone [20 µM]	0.42	0.08	-0.94	-1.21	-0.06	-0.05	0.15	-0.24	-0.02	-0.03
Medroxyprogesterone [20 µM]	-0.240395	0.0165348	-1.1692	0.248705	-0.394207	-0.114162	-0.315575	-0.988411	0.184912	-0.750807
Aldosterone [20 µM]	-0.260586	0.0992928	0.167618	-1.0171	-0.061161	-2.4796e-05	-0.164738	-0.230196	0.168255	-0.908543
Eplerenone [20 µM]	0.548885	-0.80549	-1.744	-1.07295	-0.206064	0.472	1.05967	-0.79534	0.20895	-0.621157
PF-03882845 [20 µM]	-2.46661	0.420601	0	-8.37191	-2.04451	-4.90246	-1.05515	0	-9.48641	1.43084
Ulipristal acetate [20 µM]	0.288063	-1.14077	-2.71742	-2.65124	-0.320915	0.222893	-0.057024	-0.826839	-0.0545769	-1.79174
Andarine [20 µM]	0.77714	-0.0326233	-0.76721	0.970791	0.353994	0.231392	2.59331	0.711561	-0.260635	0.021595
PF-998425 [20 µM]	0.55175	-1.09311	-1.51101	-0.660103	0.105965	0.29579	-0.094059	-0.425177	-0.241261	-1.04073
Cyproterone acetate [20 µM]	0.362541	-1.48896	-1.71409	-1.283	0.148851	0.164871	0.565395	-0.720545	-0.216961	-1.07856
Enzalutamide [20 µM]	-0.017189	-1.14338	-1.50637	0.121101	-0.217398	-1.04894	-0.259018	-1.19057	0.158787	1.87845
BMS564929 [20 µM]	0.0209465	-2.25442	-2.88685	0.058979	0.0419865	-0.376871	-0.0382519	-0.709005	0.120502	0.444618
pos. ctrl. [20 µM]	9.5	16.68	10.4	14.1	15.42	11	13	10.75	9	9.3

## Sheet: NFkB response (Figure6a)
	Mean NFκB response [GFP+-cells/confluence ∙ 1000] (n=3)
Compound	1,5 h	3 h	4,5 h	6 h	7,5 h	9 h	10,5 h	12 h	13,5 h	15 h	16,6 h	18 h	19,5 h	21 h	22,5 h	24 h
Propylpyrazoletriol [1 µM]	3210.54	3501.92	4272.75	6059.91	9949.66	15582.7	19765.6	23751.8	27110	30496.7	32836.7	34710	36663.3	37963.3	39666.7	40840
AZD9496 [1 µM]	3183.32	3319.11	3743.71	4897.81	6968.05	10141.7	12962	15818.9	18218.9	20214	22070.9	23720.3	24828	26076.4	27011.7	27738.2
Ormeloxifene [1 µM]	3755.51	3914.66	4450.99	5719.43	10042.8	15929.1	20884.4	25867.5	30159.5	33826.7	36246.9	39021.4	41125.4	42783	44312.8	45591.1
Fulvestrant [1 µM]	2679.37	2744.06	3148.36	3642.03	4671.22	5613.4	6295.62	7011.92	7325.42	8097.95	8293.33	8436.67	8696.67	9413.33	9540	10080
(R,R)-THC [1 µM]	3557.96	3459.65	4261.58	5471.05	9104.56	14572.2	19176.3	23454.3	27638.9	30888.4	33810.3	35947.2	37834.3	39332.9	40865	42047.7
Diarylpropionitrile [1 µM]	3165.75	3363.39	4108.72	5664.74	9286.59	14005.2	18231.5	22519.6	25916.6	29221.6	31500	33392.4	35046.2	36386.1	38151.1	39415.7
Bazedoxifene [1 µM]	2824.44	3117.94	3791.7	5066.3	7416.63	11294	14689	17230.3	19525.9	21680.8	23266.5	24611.2	26260	27073.3	28446.7	29033.3
WAY200070 [1 µM]	2392.96	2570.72	3166.63	4284.26	7710.7	13724.6	19182.8	23519.8	27828.4	31227.1	34347.4	36753.3	38770.9	40136.1	41785.2	43256.3
PHTPP [1 µM]	2680.27	2926.71	3558.89	4822.41	8794.33	14065	18394.7	22714.3	26267	29343.3	32070	34043.3	36033.3	37940	39210	40376.7
Isoliquiritigenin [1 µM]	3578.42	3834.99	4286.96	5800.94	9277.37	14742.3	19586	24113.3	28313.3	32050	34970	37423.3	39776.7	41230	43150	44476.7
(Z)-4-Hydroxytamoxifen [0.3 µM]	2504.77	2555.89	3089.76	4572	8223	14658.1	20009.5	24637.3	28937.9	32269	35283.3	37590	40116.7	41653.3	43200	44413.3
(Z)-4-Hydroxytamoxifen [3 µM]	2613.9	2770.52	3334.14	4451.37	7514.38	13511.4	19242.2	24240.4	28764.4	32735.5	35561.2	38442.7	40217.8	42295.8	43818.6	44964
Diethylstilbestrol [0.3 µM]	2313.08	2350.33	2949.7	4223.97	7538.46	13522.5	18701.5	23340.3	27206	30431	33288	35400	37133.3	39313.3	40576.7	41536.7
Diethylstilbestrol [3 µM]	2624.2	2684.18	2942.05	3410	5380	9373.33	14690	19050	22563.3	25776.7	28276.7	30966.7	33253.3	34670	36776.7	38090
XCT790 [1 µM]	3626.75	3669.25	4074.08	4944.18	7428.22	11887.8	16505.5	20416.7	23920	27150	29753.3	32423.3	33970	35883.3	37876.7	39596.7
GSK4716 [3 µM]	3350.67	3264.72	4011.96	5255.77	8902.65	14135.3	19241.3	23629.3	27824.7	31599.7	34184.3	36410	38593.3	40543.3	41930	43546.7
DY131 [3 µM]	3734.45	4084.29	4226.03	5799.09	9363.33	14733.3	20103.3	25326.7	29726.7	33133.3	36476.7	38383.3	41143.3	42820	44036.7	45096.7
GSK5182 [10 µM]	4124	4121.32	4518.85	5330.81	8291.63	13339.5	18033.9	22208.3	26387	29794.2	32458.2	34711.2	36483.5	38030	40081.6	41021.3
Bisphenol A [0.3 µM]	2380.54	2422.37	2758.19	3882.85	7233.84	13703.4	19121.5	24104.3	28203.3	31750.9	34624.3	37025.5	39396.7	40865.9	42069.3	43618.6
GSK9027 [1 µM]	2917.8	2869.62	3437.7	4105.89	4957.9	6294.49	8098.89	9593.56	11113	12593.2	13521.2	14187	14898.7	15313.7	15985.1	16630.1
AZD5423 [1 µM]	2076.25	2386.46	2908.84	3758.89	5573.87	9073.33	12373.3	14943.3	17196.7	19223.3	21116.7	22723.3	24016.7	25420	27100	27183.3
Beclomethasone [1 µM]	2314.11	2367.97	2712.93	3065.61	3902.54	5609.44	7904.68	9507.58	11292.3	12732.7	14142.7	14975.9	16024.6	16981.3	18119.2	19468
Mapracorat [1 µM]	2171.23	2434.19	3001.35	4081.73	6252.6	9170.03	12058	13883	15815.7	17560	19330	20616.7	21866.7	23216.7	23846.7	25073.3
Fludrocortisone acetate [1 µM]	3820.94	3762.7	4296.72	5124.39	6095.26	7003.2	8052.1	8806.82	9784.85	10595.9	11376.5	12286.7	12926.8	13535	13912	14315.7
Mifepristone [3 µM]	3613.33	3656.67	4100	4860	7536.67	12946.7	17493.3	21246.7	25396.7	28726.7	31560	34060	36246.7	38440	39496.7	40840
Methyltrienolone [1 µM]	3531.33	3552.67	3781.33	4781.67	7660.67	12656.3	17176	21183.7	24525.3	28114.7	30685.3	32970.3	34386.7	36266.7	37650	38486.7
Medroxyprogesterone [0.3 µM]	2817.45	2918.53	3349.18	4035.46	6986.39	12242.1	17788.5	21999.9	26308.8	29772.4	32691.6	34990	37046.7	39166.7	41020	41696.7
Aldosterone [1 µM]	2799.98	3180.38	3728.04	4651.42	7006.53	10914.1	14006.5	17161.4	19614.5	22438.1	24279.6	25981.7	27366	28773.2	29896.7	30941.2
Eplerenone [1 µM]	2599.33	2606	2970	3625	5786	10753	15820	20210	23870	27316.7	30236.7	32426.7	34356.7	36556.7	38213.3	39176.7
PF-03882845 [1 µM]	2659.67	2686.67	3143.33	3810	6360	11590	17053.3	21213.3	25306.7	28830	31613.3	34136.7	36320	37763.3	39133.3	40546.7
Ulipristal acetate [1 µM]	2644.31	2710	3036.67	3846.67	6043.33	10723.3	16570	21213.3	25096.7	28280	31636.7	34176.7	36313.3	38276.7	39910	41050
Andarine [1 µM]	2599.83	2627.11	2912.69	3252.11	4207.99	5899.76	8408.1	10166.5	11806	13144.5	14271.5	15566.1	16631.4	17508.5	18398.6	19523.3
PF-998425 [1 µM]	2870.31	3247.46	3725.32	5028.67	8899	13977	17651	20998	24472.3	27073.3	29696.7	31376.7	33323.3	34843.3	35466.7	36873.3
Cyproterone acetate [1 µM]	3306.11	3525.65	3956.53	5348.79	9166.88	14582.2	19295.8	23573.2	27594.4	31393	34636.1	36648.6	38741.6	40465.4	41845.8	42894.7
Enzalutamide [1 µM]	4053.16	4315.98	4748.63	6007.28	9147.14	14317.9	19308	23650	27440	31096.7	33976.7	36023.3	37833.3	39446.7	41216.7	42106.7
BMS564929 [1 µM]	2292.65	2425.99	2993.37	4160.27	6319.46	9390	12250	14670	16870	19226.7	20913.3	22263.3	23700	24826.7	25766.7	26713.3
DMSO 0.1%	2380.91	2885.57	3683.15	5358.11	8070.37	12631	16716.7	19597.7	22744.2	25386.7	27891.1	29994.2	32235.6	34591.1	36810	39020
pos. ctrl.	2323.01	2644.34	2906.14	3706.33	4457.18	5475.2	6388.46	7336.8	8444.55	9246.03	10289.3	10868.5	11775.1	12653.2	13377	14057.4

## Sheet: ER stress (Figure6b)
	ER stress [rel. ATF6 activity] (n=5)
Compound	n=1	n=2	n=3	n=4	n=5
Propylpyrazoletriol [1 µM]	0.962	0.953	0.822	0.926	0.967
AZD9496 [1 µM]	1.009	0.982	0.896	0.998	0.969
Ormeloxifene [1 µM]	0.391	0.336	0.319	0.368	0.328
Fulvestrant [1 µM]	0.893	0.903	0.915	0.935	0.872
(R,R)-THC [1 µM]	0.657	0.664	0.713	0.704	0.664
Diarylpropionitrile [1 µM]	0.914	0.937	1.158	0.972	0.958
Bazedoxifene [1 µM]	1.004	1.027	1.124	0.986	0.977
WAY200070 [1 µM]	0.916	0.887	0.96	0.953	0.964
PHTPP [1 µM]	0.998	1.011	1.063	1.044	1.025
Isoliquiritigenin [1 µM]	0.961	0.974	1.153	1	1
(Z)-4-Hydroxytamoxifen [0.3 µM]	0.509	0.522	0.409	0.479	0.501
(Z)-4-Hydroxytamoxifen [3 µM]	0.903	0.996	0.991	0.73	1.361
Diethylstilbestrol [0.3 µM]	0.979	0.994	0.908	0.957	0.959
Diethylstilbestrol [3 µM]	0.984	1.007	1.09	1.052	0.949
XCT790 [1 µM]	0.996	0.986	1.138	1.028	1.018
GSK4716 [3 µM]	0.15	0.154	0.18	0.156	0.163
DY131 [3 µM]	0.254	0.253	0.233	0.301	0.243
GSK5182 [10 µM]	0.884	0.892	0.861	0.926	0.851
Bisphenol A [0.3 µM]	0.963	1.014	1.029	1.013	0.881
GSK9027 [1 µM]	0.762	0.747	0.855	0.763	0.747
AZD5423 [1 µM]	0.835	0.864	0.93	0.851	0.829
Beclomethasone [1 µM]	0.723	0.719	0.727	0.745	0.78
Mapracorat [1 µM]	0.826	0.781	0.693	0.773	0.784
Fludrocortisone acetate [1 µM]	0.815	0.776	0.709	0.78	0.793
Mifepristone [3 µM]	0.985	0.958	0.929	1.028	0.953
Methyltrienolone [1 µM]	0.998	0.987	0.987	1.038	0.968
Medroxyprogesterone [0.3 µM]	0.979	0.968	1.053	0.941	0.957
Aldosterone [1 µM]	0.795	0.776	0.825	0.816	0.858
Eplerenone [1 µM]	0.961	0.885	0.852	0.914	0.959
PF-03882845 [1 µM]	0.94	0.925	0.876	0.922	1.024
Ulipristal acetate [1 µM]	1.016	1.001	1.013	1.074	1.026
Andarine [1 µM]	0.933	0.923	0.946	0.997	0.994
PF-998425 [1 µM]	0.873	0.888	1.053	0.984	0.939
Cyproterone acetate [1 µM]	0.874	0.82	1.275	0.896	0.881
Enzalutamide [1 µM]	0.992	0.932	1.172	1.048	1.006
BMS564929 [1 µM]	0.774	0.693	0.761	0.766	0.789
DMSO 0.1%	0.97	0.969	1.149	0.965	0.95
pos. ctrl.	0.095	0.098	0.105	0.102	0.098

[truncated: 6 more sheets: SI Figure 1a (Growth rate), SI Figure 1b (Metabolic act.), SI Figure 1c (Apoptosis), SI Figure 2b (Liability), SI Figure 2c (Selectivity), SI Figure 2d (VP16 ctrl.)]
